# Supplementary material for: A demonstration of using formal consensus methods within guideline development; a case study
Source: BMC Med Res Methodol. 2021 Apr 17;21:73. doi: 10.1186/s12874-021-01267-0 (PMC8052943; doi:10.1186/s12874-021-01267-0)
Supplement: Supplementary file 2 — Additional file 2. Statements: Tables to show the generated statements for both round 1 and round 2 of consensus, plus example excluded statements. Used for the evidence review “General Principles” Neonatal parenteral nutrition NICE Guideline [NG154] 2020. [file 12874_2021_1267_MOESM2_ESM.zip]

Archive with 2 entries (2 files):
- Additional file 2. consensus statements R3.docx
- Additional file 2. statementsR3.docx
